# Supplementary material for: Physiologically Based Pharmacokinetic Modeling of Nanoparticle Biodistribution: A Review of Existing Models, Simulation Software, and Data Analysis Tools
Source: Int J Mol Sci. 2022 Oct 19;23(20):12560. doi: 10.3390/ijms232012560 (PMC9604366; doi:10.3390/ijms232012560)
Supplement: Supplementary file 1 [file ijms-23-12560-s001.zip]

Archive with 1 entries (1 files):
- ijms-1924280-supplementary.pdf
